# Supplementary material for: Pre-Administration of Saccharomyces boulardii-Derived Postbiotics Effectively Prevents Dextran Sulfate Sodium-Induced Colitis in Mice
Source: Foods. 2025 Mar 23;14(7):1109. doi: 10.3390/foods14071109 (PMC11988871; doi:10.3390/foods14071109)
Supplement: Supplementary file 1 [file foods-14-01109-s001.zip]

Archive with 1 entries (1 files):
- foods-3491346-supplementary.pdf
